# Supplementary material for: Chloroplast phylogenomic insights into the evolution of Distylium (Hamamelidaceae)
Source: BMC Genomics. 2021 Apr 22;22:293. doi: 10.1186/s12864-021-07590-6 (PMC8060999; doi:10.1186/s12864-021-07590-6)
Supplement: Supplementary file 2 — Additional file 2: Table S2. More detail of SSRs in Distylium species. [file 12864_2021_7590_MOESM2_ESM.xlsx]

## Sheet: Sheet1
Table S2. More detail of SSRs in Distylium species.
	Species	Mono-	Di-	Tri-	Tetra-	Penta-	Hexa-	Total
ENC850220	Distylium buxifolium	57	6	3	4	2	0	72
ENC850215	Distylium chinese	56	6	3	4	2	0	71
ENC850224	Distylium cuspidatum	62	6	3	4	2	0	77
ENC850210	Distylium dunnianum	55	6	2	5	2	0	70
ENC850421	Distylium elaeagnoides	59	6	3	5	2	0	75
ENC850222	Distylium gracile	60	7	4	5	2	0	78
ENC850418	Distylium lepidoium	54	7	3	5	2	0	71
ENC850214	Distylium macrophyllum	56	7	3	4	2	0	72
ENC850213	Distylium myricoides	57	6	3	3	2	0	71
ENC850218	Distylium pingpienense	57	6	3	4	2	0	72
ENC850217	Distylium racemosum	57	6	3	4	2	0	72
