# Supplementary material for: Chloroplast phylogenomic insights into the evolution of Distylium (Hamamelidaceae)
Source: BMC Genomics. 2021 Apr 22;22:293. doi: 10.1186/s12864-021-07590-6 (PMC8060999; doi:10.1186/s12864-021-07590-6)
Supplement: Supplementary file 3 — Additional file 3: Table S3. The primers used for amplification the variable markers. [file 12864_2021_7590_MOESM3_ESM.xlsx]

## Sheet: Sheet1
Table S3. The primers used for amplification the variable markers.
Markers	Forward primer	Primer sequence 5' to 3'	Reverse primer	Primer sequence 5' to 3'
matK-trnK	matK-trnK-f	ATCATTCAAATTAAGAACAGAAG	matK-trnK-r	CTATGTAGTGCCAATCCAACAC
trnT-trnL	trnT-trnL-f	GAATATTATAGAAGATAACGATT	trnT-trnL-r	TCCATTGAGTCTCTGCACCTATCCT
ndhC-trnV	ndhC-trnV-f	TACAATAATGAGGAAATGAAAAC	ndhC-trnV-r	ACTATTGGATTTGAACCAATGA
ycf1	ycf1-f1	ACTTATGGTTTGATACATAATAAAT	ycf1-r1	TATATTTATGGATCGCCGTTAAA
	ycf1-f2	GAATTCTACAATCAAAATATTTTCTA	ycf1-r2	ATCGCAAACGAAACAAAAGAAT
